# Supplementary material for: Probing the “Dark Matter” of the Human Gut Phageome: Culture Assisted Metagenomics Enables Rapid Discovery and Host-Linking for Novel Bacteriophages
Source: Front Cell Infect Microbiol. 2021 Mar 15;11:616918. doi: 10.3389/fcimb.2021.616918 (PMC8005731; doi:10.3389/fcimb.2021.616918)
Supplement: Supplementary file 1 [file Table_1.xls]

## Sheet: sample_metadata
NCBI BioSample	Enriched on strain	Faecal filtrate pool ID
SAMN16393656	Filtrate pool A (before enrichment)	A
SAMN16393655	Filtrate pool B (before enrichment)	B
SAMN16393654	Filtrate pool B (before enrichment)	B
SAMN16393653	Escherichia coli Nissle1917	B
SAMN16393652	Clostridium symbiosum DSM934	A
SAMN16393651	Bacteroides uniformis DSM6597	B
SAMN16393650	Bacteroides uniformis DSM6597	A
SAMN16393649	Ruminococcus gnavus JCM6515T	A
SAMN16393648	Clostridium scindens DSM5676	A
SAMN16393647	Collinsella aerofaciens DSM3979	A
SAMN16393646	Collinsella aerofaciens DSM3979	B
SAMN16393645	Blautia obeum DSM25238	B
SAMN16393644	Blautia obeum DSM25238	A
SAMN16393643	Bacteroides thetaiotaomicron DSM2079	A
SAMN16393642	Parabacteroides distasonis DSM20701	A
SAMN16393641	Bacteroides caccae DSM19024	B
SAMN16393640	Bacteroides caccae DSM19024	A
SAMN16393639	Bacteroides ovatus DSM1896	B
SAMN16393638	Bacteroides ovatus DSM1896	A
SAMN16393637	Prevotella stercorea DSM18206	B
SAMN16393636	Prevotella stercorea DSM18206(3)	A
SAMN16393635	Prevotella stercorea DSM18206(2)	A
SAMN16393634	Prevotella stercorea DSM18206(1)	A
SAMN16393633	Prevotella stercorea DSM18206	A
SAMN16393632	Prevotella copri DSM18205(3)	A
SAMN16393631	Prevotella copri DSM18205(2)	A
SAMN16393630	Prevotella copri DSM18205(1)	A
SAMN16393629	Agathobacter rectalis DSM17629	B
SAMN16393628	Agathobacter rectalis DSM17629	A
SAMN16393627	Clostridium spiroforme DSM1552	A
SAMN16393626	Bacteroides cellulosilyticus DSM14838	B
SAMN16393625	Bacteroides vulgatus DSM1447	B
SAMN16393624	Bacteroides vulgatus DSM1447	A
SAMN16393623	Dorea longicatena DSM13814	B
SAMN16393622	Dorea longicatena DSM13814	A
SAMN16393621	Clostridium difficile DSM1296	B
SAMN16393620	Clostridium difficile DSM1296	B
SAMN16393619	Bacteroides cellulosilyticus DSM14838	A
SAMN16393618	Escherichia coli UPEC_CFT073	B
SAMN16393617	NA	Extraction control
SAMN16393616	Faecalibacterium prausnitzii 918/95b	B
SAMN16393615	Fusicatenibacter saccharivorans 942/4	A
SAMN16393614	Blautia sp. 942/31-1	A
SAMN16393613	Blautia sp. 942/27	A
SAMN16393612	Isolate 924/182b	B
SAMN16393611	Dorea longicatena 942/8-1	A
SAMN16393610	Anaerostipes hadrus 942/1	A
SAMN16393609	Anaerostipes hadrus 942/1	B
SAMN16393608	Faecalibacterium prausnitzii 923/51-1	A
SAMN16393607	Bacteroides dorei 919/175	A
SAMN16393606	Bacteroides intestinalis 919/174	B
SAMN16393605	Bacteroides intestinalis 919/174	A
SAMN16393604	Bacteroides caccae 919/163	B
SAMN16393603	Parabacteroides distasonis 919/143	B
SAMN16393602	Parabacteroides distasonis 919/143	A
SAMN16393601	Bifidobacterium longum 919/140aa	B
SAMN16393600	Bifidobacterium longum 919/137	B
SAMN16393599	Isolate 918/167	B
SAMN16393598	Bacteroides uniformis 918/145	B
SAMN16393597	Bacteroides uniformis 918/145	A
SAMN16393596	Bifidobacterium longum 919/138a	B
SAMN16393595	Subdoligranulum sp. 924/74	B
SAMN16393594	Enterococcus faecium 530	B
SAMN16393593	Enterococcus faecium 520	B
SAMN16393592	Enterococcus faecalis 5152	B
SAMN16393591	Faecalibacterium prausnitzii 923/51-1	B
SAMN16393590	Enterococcus casseliflavus 5053	B
SAMN16393589	Isolate PS/132	B
SAMN16393588	Blautia sp. 942/31-1	B
SAMN16393587	Escherichia coli x7	B
SAMN16393586	Faecalibacterium prausnitzii 942/30-2	B
SAMN16393585	Enterococcus faecalis 29200	B
SAMN16393584	Escherichia coli UPEC_2348/69-1	B
SAMN16393583	Bifidobacterium sp. fd924/23	B
SAMN16393582	Lactobacillus sp. fd924/22	B
SAMN16393581	Escherichia coli UTI89	B
SAMN16393580	Parabacteroides distasonis DSM20701	B
SAMN16393579	Bifidobacterium sp. fd921/20	B
SAMN16393578	Prevotella copri DSM18205	B
SAMN16393577	Isolate 918/166	B
SAMN16393576	Isolate PS/162b	B
SAMN16393575	Roseburia intestinalis DSM14610	B
SAMN16393574	Bifidobacterium longum 919/138	B
SAMN16393573	Faecalibacterium prausnitzii 924/119	B
SAMN16393572	Bacteroides sp. 927/110	B
SAMN16393571	Bifidobacterium sp. fd931/108	B
SAMN16393570	Bifidobacterium longum 919/107b	B
SAMN16393569	Bifidobacterium sp. fd927/106	B
SAMN16393568	Bacteroides sp. fd927/103	B
SAMN16393567	Bifidobacterium sp. fd925/100	B
SAMN16393694	Bifidobacterium longum x8	C
SAMN16393693	Paeniclostridium sordellii x1	C
SAMN16393692	Streptococcus vestibularis x1	C
SAMN16393691	Streptococcus anginosus x1	C
SAMN16393690	Bifidobacterium longum x7	C
SAMN16393689	Bifidobacterium longum x6	C
SAMN16393688	Bifidobacterium longum x5	C
SAMN16393687	Bifidobacterium longum x4	C
SAMN16393686	Escherichia coli x4	C
SAMN16393685	Unknown isolate x2	C
SAMN16393683	Escherichia coli x3	C
SAMN16393684	Bifidobacterium longum x3	C
SAMN16393682	Lactobacillus rhamnosus x1	C
SAMN16393681	Paenibacillus sp x2	C
SAMN16393680	Paenibacillus sp x1	C
SAMN16393679	Enterobacter sp x1	C
SAMN16393678	Blautia coccoides x1	C
SAMN16393677	Escherichia coli 96	C
SAMN16393676	Escherichia coli 98	C
SAMN16393675	Paenibacillus sp. 100	C
SAMN16393674	Unknown isolate x1	C
SAMN16393673	Klebsiella sp. 98	C
SAMN16393672	Enterococcus faecalis x1	C
SAMN16393671	Escherichia coli x5	C
SAMN16393670	Escherichia coli x6	C
SAMN16393669	Escherichia coli x2	C
SAMN16393668	Akkermansia muciniphila x5	C
SAMN16393667	Akkermansia muciniphila x4	C
SAMN16393666	Enterobacter cloacae x1	C
SAMN16393665	Blautia producta x1	C
SAMN16393664	Filtrate pool C (before enrichment)	C
SAMN16393663	Escherichia coli x1	C
SAMN16393662	Bifidobacterium longum x2	C
SAMN16393661	Bifidobacterium longum x9	C
SAMN16393660	Akkermansia muciniphila x3	C
SAMN16393659	Akkermansia muciniphila x2	C
SAMN16393658	Campylobacter ureolyticus x1	C
SAMN16393657	Akkermansia muciniphila x1	C

## Sheet: Sheet2
SAMN16393656	NG-14651_Andreymix18h_lib231528_5693
SAMN16393655	NG-12702_M2_lib194424_5425
SAMN16393654	NG-12702_M1_lib194490_5425
SAMN16393653	NG-12702_Hissle_lib194420_5425
SAMN16393652	NG-12702_DSM934_lib194471_5425
SAMN16393651	NG-12702_DSM6597_lib194476_5425
SAMN16393650	NG-12702_DSM6597_lib194456_5425
SAMN16393649	NG-12702_DSM6515_lib194470_5425
SAMN16393648	NG-12702_DSM5676_lib194455_5425
SAMN16393647	NG-12702_DSM3979_lib194488_5425
SAMN16393646	NG-12702_DSM3979_lib194475_5425
SAMN16393645	NG-12702_DSM25238b_lib194495_5425
SAMN16393644	NG-12702_DSM25238_lib194478_5425
SAMN16393643	NG-12702_DSM2079_lib194472_5425
SAMN16393642	NG-12702_DSM20701_lib194481_5425
SAMN16393641	NG-12702_DSM19024b_lib194491_5425
SAMN16393640	NG-12702_DSM19024_lib194485_5425
SAMN16393639	NG-12702_DSM1896b_lib194482_5425
SAMN16393638	NG-12702_DSM1896_lib194467_5425
SAMN16393637	NG-12702_DSM18206b_lib194504_5425
SAMN16393636	NG-12702_DSM18206-3_lib194503_5425
SAMN16393635	NG-12702_DSM18206-2_lib194502_5425
SAMN16393634	NG-12702_DSM18206-1_lib194501_5425
SAMN16393633	NG-12702_DSM18206_lib194487_5425
SAMN16393632	NG-12702_DSM18205-3_lib194500_5425
SAMN16393631	NG-12702_DSM18205-2_lib194499_5425
SAMN16393630	NG-12702_DSM18205-1_lib194498_5425
SAMN16393629	NG-12702_DSM17629b_lib194497_5425
SAMN16393628	NG-12702_DSM17629_lib194484_5425
SAMN16393627	NG-12702_DSM1552_lib194468_5425
SAMN16393626	NG-12702_DSM14838b_lib194496_5425
SAMN16393625	NG-12702_DSM1447b_lib194493_5425
SAMN16393624	NG-12702_DSM1447_lib194486_5425
SAMN16393623	NG-12702_DSM13814b_lib194462_5425
SAMN16393622	NG-12702_DSM13814_lib194479_5425
SAMN16393621	NG-12702_DSM1296b_lib194465_5425
SAMN16393620	NG-12702_DSM1296_lib194483_5425
SAMN16393619	NG-12702_DAM14838_lib194473_5425
SAMN16393618	NG-12702_c77073_lib194423_5425
SAMN16393617	NG-12702_BLANK_lib194461_5425
SAMN16393616	NG-12702_95b_lib194451_5425
SAMN16393615	NG-12702_942-4_lib194464_5425
SAMN16393614	NG-12702_942-31-1_lib194474_5425
SAMN16393613	NG-12702_942-27_lib194477_5425
SAMN16393612	NG-12702_924-182b_lib194442_5425
SAMN16393611	NG-12702_924-18-1_lib194460_5425
SAMN16393610	NG-12702_924-1_lib194457_5425
SAMN16393609	NG-12702_924-1_lib194447_5425
SAMN16393608	NG-12702_923-51-1_lib194466_5425
SAMN16393607	NG-12702_919-175b_lib194459_5425
SAMN16393606	NG-12702_919-174b_lib194492_5425
SAMN16393605	NG-12702_919-174_lib194463_5425
SAMN16393604	NG-12702_919-163b_lib194440_5425
SAMN16393603	NG-12702_919-143b_lib194480_5425
SAMN16393602	NG-12702_919-143_lib194469_5425
SAMN16393601	NG-12702_919-140aa_lib194444_5425
SAMN16393600	NG-12702_919-137_lib194434_5425
SAMN16393599	NG-12702_918-197_lib194426_5425
SAMN16393598	NG-12702_918-145b_lib194494_5425
SAMN16393597	NG-12702_918-145_lib194489_5425
SAMN16393596	NG-12702_9119-138a_lib194436_5425
SAMN16393595	NG-12702_74_lib194450_5425
SAMN16393594	NG-12702_530_lib194417_5425
SAMN16393593	NG-12702_520_lib194425_5425
SAMN16393592	NG-12702_5153_lib194418_5425
SAMN16393591	NG-12702_51-1_lib194445_5425
SAMN16393590	NG-12702_4_lib194511_5425
SAMN16393589	NG-12702_37ps_lib194433_5425
SAMN16393588	NG-12702_31-1_lib194439_5425
SAMN16393587	NG-12702_3042_lib194419_5425
SAMN16393586	NG-12702_30-2_lib194453_5425
SAMN16393585	NG-12702_29200_lib194421_5425
SAMN16393584	NG-12702_2848-69_lib187469_5425
SAMN16393583	NG-12702_23_lib194435_5425
SAMN16393582	NG-12702_22_lib194446_5425
SAMN16393581	NG-12702_2189_lib194422_5425
SAMN16393580	NG-12702_20701b_lib194458_5425
SAMN16393579	NG-12702_20_lib194441_5425
SAMN16393578	NG-12702_18205_lib194454_5425
SAMN16393577	NG-12702_166_lib194437_5425
SAMN16393576	NG-12702_162b_lib194429_5425
SAMN16393575	NG-12702_14610_lib194448_5425
SAMN16393574	NG-12702_138_lib194443_5425
SAMN16393573	NG-12702_119_lib194452_5425
SAMN16393572	NG-12702_110_lib194430_5425
SAMN16393571	NG-12702_108_lib194427_5425
SAMN16393570	NG-12702_107b_lib194449_5425
SAMN16393569	NG-12702_106_lib194431_5425
SAMN16393568	NG-12702_102_lib194428_5425
SAMN16393567	NG-12702_100_lib194432_5425
SAMN16393694	M939-8-p_S94
SAMN16393693	M925-9b-p_S85
SAMN16393692	M925-50-p_S93
SAMN16393691	M925-48-p_S92
SAMN16393690	M925-47-p_S91
SAMN16393689	M925-37-p_S90
SAMN16393688	M925-35-p_S89
SAMN16393687	M925-34-p_S88
SAMN16393686	M925-26b-p_S87
SAMN16393685	M925-23-p_S86
SAMN16393683	M919-25p_S84
SAMN16393684	M919_54_pool
SAMN16393682	E919-6_S83
SAMN16393681	E919-1-17_S70
SAMN16393680	E919-1-11_S63
SAMN16393679	Curea_S12
SAMN16393678	Blcoccii_S30
SAMN16393677	54_S54
SAMN16393676	53_S53
SAMN16393675	52_S52
SAMN16393674	51_S51
SAMN16393673	50_S50
SAMN16393672	49_S49
SAMN16393671	48_S48
SAMN16393670	47_S47
SAMN16393669	46_S46
SAMN16393668	45_S45
SAMN16393667	44_S44
SAMN16393666	43_S43
SAMN16393665	42_S42
SAMN16393664	41_S41
SAMN16393663	40_S40
SAMN16393662	35624-spot_S98
SAMN16393661	35624-3_S95
SAMN16393660	26127-pool_S13
SAMN16393659	26127-mouse-pool_S18
SAMN16393658	25707_S97
SAMN16393657	22959_pool
