# Supplementary material for: Probing the “Dark Matter” of the Human Gut Phageome: Culture Assisted Metagenomics Enables Rapid Discovery and Host-Linking for Novel Bacteriophages
Source: Front Cell Infect Microbiol. 2021 Mar 15;11:616918. doi: 10.3389/fcimb.2021.616918 (PMC8005731; doi:10.3389/fcimb.2021.616918)
Supplement: Supplementary file 2 [file Table_2.xls]

## Sheet: selected_contig_data_curated
Contig name	length	Sequence coverage, X	GC mol%	VirSorter positive	pVOGs positive	circular	Viral RefSeq hit	Predicted family	Enriched with bacterial strain	Rel. abundance in the VLP DNA	Faecal pool	Comments
NODE_1_length_130389_cov_73.0945	130389	73.0945	45.49	TRUE	FALSE	FALSE	NA	Siphoviridae	Parabacteroides distasonis 919/143	0.0149915	A	64 kb duplicated phage genomes
NODE_1_length_104919_cov_165.217	104919	165.217	51.57	TRUE	FALSE	TRUE	NA	crAss-like	Prevotella stercorea DSM18206	0.121068	A	Phage
NODE_1_length_81011_cov_164.243	81011	164.243	38.03	TRUE	TRUE	FALSE	NA	Siphoviridae	Bacteroides caccae DSM19024	0.0437593	A	Prophage
NODE_1_length_70613_cov_1624.35	70613	1624.35	40.32	TRUE	TRUE	FALSE	NA	Siphoviridae	Anaerostipes hadrus 942/1	0.676193	A	Temperate phage/prophage
NODE_2_length_63938_cov_36.0536	63938	36.0536	43.74	TRUE	TRUE	FALSE	NA	Siphoviridae	Bacteroides uniformis 918/145	0.0161591	A	Temperate phage/prophage
NODE_1_length_63330_cov_484.307	63330	484.307	46.48	TRUE	FALSE	FALSE	NA	Siphoviridae	Bacteroides dorei 919/175	0.0857584	A	Phage
NODE_2_length_46398_cov_326.941	46398	326.941	47.66	TRUE	TRUE	TRUE	NA	Siphoviridae	Anaerostipes hadrus 942/1	0.0892512	A	Temperate phage/prophage
NODE_2_length_45331_cov_157.292	45331	157.292	56.23	TRUE	TRUE	TRUE	NA	Siphoviridae	Bacteroides uniformis DSM6597	0.018818	A	Phage
NODE_18_length_44183_cov_1359.97	44183	1359.97	48.32	TRUE	FALSE	FALSE	NA	Unassigned	Bacteroides uniformis DSM6597	0.390976	A	Prophage
NODE_1_length_41350_cov_46.8177	41350	46.8177	46.54	TRUE	TRUE	FALSE	NA	Siphoviridae	Clostridium scindens DSM5676	0.835224	A	Phage
NODE_1_length_41278_cov_145.313	41278	145.313	47.63	TRUE	TRUE	TRUE	NA	Siphoviridae	Dorea longicatena DSM13814	0.0229604	A	Prophage
NODE_1_length_40801_cov_109.558	40801	109.558	51.69	TRUE	FALSE	FALSE	NA	Siphoviridae	Bacteroides intestinalis 919/174	0.0295764	A	Prophage
NODE_2_length_39829_cov_165.327	39829	165.327	37.61	TRUE	TRUE	FALSE	NA	Siphoviridae	Clostridium scindens DSM5676	0.0188413	A	Prophage
NODE_2_length_34540_cov_324.959	34540	324.959	38.06	TRUE	TRUE	FALSE	NA	Unassigned	Blautia sp. 942/27	0.056115	A	Phage
NODE_65_length_16626_cov_12.5333	16626	12.5333	36.83	FALSE	TRUE	FALSE	NA	Unassigned	Bacteroides intestinalis 919/174	0.0160271	A	Phage-like
NODE_1_length_102736_cov_329.189	102736	329.189	52.23	TRUE	FALSE	TRUE	NA	crAss-like	Bacteroides intestinalis 919/174	0.97474	B	Phage
NODE_1_length_64638_cov_201.117	64638	201.117	54.41	TRUE	TRUE	FALSE	NA	Siphoviridae	Agathobacter rectalis DSM17629	0.557845	B	Prophage
NODE_2_length_40337_cov_867.413	40337	867.413	38.68	TRUE	TRUE	TRUE	NA	Siphoviridae	Subdoligranulum sp. 924/74	0.20557	B	Prophage
NODE_4_length_35749_cov_30.9409	35749	30.9409	60.52	TRUE	TRUE	FALSE	NA	Siphoviridae	Bifidobacterium sp. fd921/20	0.0206161	B	Phage
41_S41_NODE_55_length_34226_cov_11.884698	34226	11.8847	35.99	TRUE	TRUE	FALSE	NA	Siphoviridae	Agathobacter rectalis DSM17629	0.0138283	B	Prophage
E919-1-17_S70_NODE_7_length_17509_cov_87.338146	17509	87.3381	34.59	FALSE	TRUE	FALSE	NA	Siphoviridae	Isolate 924/182b	0.0215909	B	Phage-like
NODE_12_length_12396_cov_80.7729	12396	80.7729	48.41	FALSE	FALSE	TRUE	NA	Unassigned	Bifidobacterium sp. fd924/23	0.0341045	B	Phage-like
47_S47_NODE_1_length_168598_cov_224.628131	168598	224.628	33.46	TRUE	TRUE	TRUE	NC_041919.1 UNVERIFIED: Escherichia phage CF2, complete genome	Myoviridae	Escherichia coli x5	0.946237	C	Phage
35624-3_S95_NODE_12_length_161541_cov_20.224973	161541	20.225	32.71	TRUE	TRUE	FALSE	NA	Siphoviridae	Bifidobacterium longum x6	0.0248572	C	Phage
40_S40_NODE_13_length_96766_cov_256.649409	96766	256.649	38.79	TRUE	FALSE	FALSE	NA	Siphoviridae	Escherichia coli x1	0.0236763	C	Phage-like
M939-8-p_S94_NODE_5_length_96226_cov_94.343752	96226	94.3438	57.3	TRUE	TRUE	FALSE	NA	Siphoviridae	Bifidobacterium longum x8	0.0103755	C	Phage
43_S43_NODE_2_length_52669_cov_471.082621	52669	471.083	54.86	TRUE	TRUE	FALSE	NA	Siphoviridae	Enterobacter cloacae x1	0.375088	C	Temperate phage/prophage
25707_S97_NODE_28_length_51547_cov_83.941331	51547	83.9413	43.74	TRUE	TRUE	TRUE	NA	Siphoviridae	Bifidobacterium longum x7	0.012338	C	Phage
Blcoccii_S30_NODE_34_length_50376_cov_3072.832793	50376	3072.83	46.3	TRUE	TRUE	TRUE	NA	Siphoviridae	Blautia coccoides x1	0.156514	C	Temperate phage/prophage
Curea_S12_NODE_3_length_49648_cov_3834.290928	49648	3834.29	43.26	TRUE	TRUE	TRUE	NA	Siphoviridae	Enterobacter sp x1	0.223465	C	Temperate phage/prophage
Curea_S12_NODE_4_length_48377_cov_130.265200	48377	130.265	30.74	TRUE	TRUE	FALSE	NA	Myoviridae	Akkermansia muciniphila x5	0.263047	C	Phage
42_S42_NODE_30_length_48189_cov_367.627955	48189	367.628	32.65	TRUE	TRUE	FALSE	NA	Siphoviridae	Blautia producta x1	0.0607729	C	Temperate phage/prophage
50_S50_NODE_1_length_46227_cov_14.536581	46227	14.5366	49.83	TRUE	TRUE	FALSE	NA	Myoviridae	Klebsiella sp. 98	0.0241257	C	Phage
M925-23-p_S86_NODE_11_length_45056_cov_167.599764	45056	167.6	35.4	TRUE	TRUE	TRUE	NA	Siphoviridae	Unknown isolate	0.0105636	C	Phage
25707_S97_NODE_38_length_43210_cov_628.095586	43210	628.096	36.94	TRUE	TRUE	FALSE	NA	Siphoviridae	Campylobacter ureolyticus x1	0.0521277	C	Phage
25707_S97_NODE_43_length_42656_cov_175.903289	42656	175.903	37.85	TRUE	TRUE	TRUE	NA	Siphoviridae	Bifidobacterium longum x7	0.0365215	C	Phage
25707_S97_NODE_44_length_42437_cov_3334.117125	42437	3334.12	43.27	TRUE	TRUE	TRUE	NA	Siphoviridae	Campylobacter ureolyticus x1	0.271829	C	Phage
M925-48-p_S92_NODE_4_length_42418_cov_333.342303	42418	333.342	31.48	TRUE	TRUE	TRUE	NA	Siphoviridae	Streptococcus anginosus x1	0.0172423	C	Phage
46_S46_NODE_4_length_41524_cov_278.840146	41524	278.84	28.95	TRUE	TRUE	TRUE	NA	Siphoviridae	Escherichia coli 96	0.0462963	C	Temperate phage/prophage
45_S45_NODE_4_length_40313_cov_158.795022	40313	158.795	31.17	TRUE	TRUE	FALSE	NA	Siphoviridae	Enterobacter cloacae x1	0.0840654	C	Temperate phage/prophage
25707_S97_NODE_50_length_40238_cov_20.621009	40238	20.621	52.37	TRUE	TRUE	FALSE	NA	Siphoviridae	Unknown isolate	0.0153619	C	Phage
M925-9b-p_S85_NODE_7_length_40071_cov_336.435026	40071	336.435	44.02	TRUE	TRUE	FALSE	NA	Siphoviridae	Paeniclostridium sordellii x1	0.0119121	C	Phage
46_S46_NODE_5_length_39499_cov_5712.934236	39499	5712.93	34.52	TRUE	TRUE	TRUE	NA	Podoviridae	Escherichia coli x4	0.707425	C	Temperate phage/prophage
35624-spot_S98_NODE_29_length_38114_cov_4429.164613	38114	4429.16	43.79	TRUE	TRUE	TRUE	NA	Siphoviridae	Bifidobacterium longum x2	0.217237	C	Phage
M925-48-p_S92_NODE_8_length_36738_cov_625.995557	36738	625.996	32.58	TRUE	TRUE	FALSE	NA	Unassigned	Streptococcus vestibularis x1	0.0382659	C	Phage
42_S42_NODE_33_length_36327_cov_64.290224	36327	64.2902	37.77	TRUE	TRUE	FALSE	NA	Siphoviridae	Blautia coccoides x1	0.0201411	C	Temperate phage/prophage
25707_S97_NODE_59_length_34449_cov_50.121242	34449	50.1212	53.02	TRUE	TRUE	TRUE	NA	Siphoviridae	Bifidobacterium longum x5	0.407368	C	Temperate phage/prophage
M919-25p_S84_NODE_42_length_33780_cov_321.972809	33780	321.973	28.58	TRUE	TRUE	FALSE	NA	Myoviridae	Escherichia coli x3	0.0138123	C	Temperate phage/prophage
22959_pool_NODE_26_length_28730_cov_113.805894	28730	113.806	39.34	TRUE	TRUE	FALSE	NA	Siphoviridae	Akkermansia muciniphila x2	0.0749169	C	Temperate phage/prophage
42_S42_NODE_38_length_28314_cov_835.491914	28314	835.492	48.33	TRUE	TRUE	FALSE	NA	Unassigned	Blautia producta x1	0.0808359	C	Temperate phage/prophage
44_S44_NODE_21_length_26744_cov_258.654727	26744	258.655	32.91	TRUE	TRUE	FALSE	NA	Siphoviridae	Akkermansia muciniphila x2	0.0665468	C	Phage
M925-34-p_S88_NODE_59_length_24512_cov_120.489349	24512	120.489	26.95	TRUE	TRUE	FALSE	NA	Myoviridae	Bifidobacterium longum x8	0.0146551	C	Phage
M925-47-p_S91_NODE_75_length_19827_cov_200.808214	19827	200.808	43.1	TRUE	TRUE	FALSE	NA	Siphoviridae	Bifidobacterium longum x5	0.0310259	C	Phage
35624-3_S95_NODE_85_length_15526_cov_13.475470	15526	13.4755	35.55	TRUE	TRUE	FALSE	NA	Unassigned	Bifidobacterium longum x4	0.0329891	C	Phage
42_S42_NODE_48_length_14335_cov_809.936625	14335	809.937	50.69	TRUE	TRUE	FALSE	NA	Siphoviridae	Blautia producta x1	0.039711	C	Temperate phage/prophage
M925-26b-p_S87_NODE_86_length_13294_cov_92.551552	13294	92.5516	43.73	TRUE	TRUE	FALSE	NA	Siphoviridae	Escherichia coli 96	0.0185185	C	Phage-like
